# Supplementary material for: Tracing links between micronutrients and type 2 diabetes risk: the singular role of selenium
Source: Front Endocrinol (Lausanne). 2024 Oct 14;15:1422796. doi: 10.3389/fendo.2024.1422796 (PMC11513319; doi:10.3389/fendo.2024.1422796)
Supplement: Supplementary file 2 [file Table2.xlsx]

## Sheet: Table 1
	15 Micronutrients GWAS data sources
	Trait	GWAS ID	Sample size	Number of SNPs	Population	Origin
	Copper	ieu-a-1073	2603	2543646	European	MRC-IEU
	Selenium	ieu-a-1077	2603	2543617
	Zinc	ieu-a-1079	2603	2543610
	Calcium	ukb-b-8951	64979	9851867		UKB
	Carotene	ukb-b-16202	64979	9851867
	Folate	ukb-b-11349	64979	9851867
	Iron	ukb-b-20447	64979	9851867
	Magnesium	ukb-b-7372	64979	9851867
	Potassium	ukb-b-17881	64979	9851867
	Vitamin A	ukb-b-9596	460351	9851867
	Vitamin B12	ukb-b-19524	64979	9851867
	Vitamin B6	ukb-b-7864	64979	9851867
	Vitamin C	ukb-b-19390	64979	9851867
	Vitamin D	ukb-b-18593	64979	9851867
	Vitamin E	ukb-b-6888	64979	9851867

## Sheet: Table 2
Type 2 diabetes SNPs data
pos.outcome	other_allele.outcome	effect_allele.outcome	SNP	pval.outcome	beta.outcome	se.outcome	eaf.outcome	outcome	mr_keep.outcome	pval_origin.outcome	id.outcome	data_source.outcome
3774964	A	G	rs1175550	0.322422	-0.00725456	0.0073316	0.277048	outcome	TRUE	reported	Lg0f8k	textfile
33896944	A	C	rs6660246	0.400208	-0.00556937	0.00662036	0.436514	outcome	TRUE	reported	Lg0f8k	textfile
78089177	G	C	rs112961770	0.980926	0.000340905	0.0142588	0.0565849	outcome	TRUE	reported	Lg0f8k	textfile
108971725	C	A	rs536912	0.0196902	0.0175391	0.0075204	0.744268	outcome	TRUE	reported	Lg0f8k	textfile
112326787	C	T	rs1936052	0.0572638	-0.0185205	0.00974104	0.131245	outcome	TRUE	reported	Lg0f8k	textfile
117311657	C	T	rs17257441	0.511445	0.00571702	0.00870716	0.172174	outcome	TRUE	reported	Lg0f8k	textfile
151372265	T	G	rs2769264	0.686202	-0.00353853	0.00875844	0.16983	outcome	TRUE	reported	Lg0f8k	textfile
169552615	A	G	rs6033	0.130113	-0.0157272	0.0103902	0.114714	outcome	TRUE	reported	Lg0f8k	textfile
172840909	G	A	rs188211816	0.350706	-0.0157008	0.0168243	0.0398073	outcome	TRUE	reported	Lg0f8k	textfile
202573074	T	C	rs4950779	0.540935	0.0104499	0.0170918	0.0386822	outcome	TRUE	reported	Lg0f8k	textfile
207966604	G	T	rs2745938	0.681006	0.00300831	0.00731788	0.718661	outcome	TRUE	reported	Lg0f8k	textfile
239760193	A	G	rs12126792	0.237298	0.0442906	0.0374783	0.00826912	outcome	TRUE	reported	Lg0f8k	textfile
247108996	C	T	rs10924919	0.526187	0.00430497	0.00679191	0.378731	outcome	TRUE	reported	Lg0f8k	textfile
2711695	C	T	rs72774943	0.964969	0.000647821	0.0147505	0.0519419	outcome	TRUE	reported	Lg0f8k	textfile
34290422	C	T	rs78074774	0.566165	0.00869006	0.0151472	0.0490679	outcome	TRUE	reported	Lg0f8k	textfile
35373819	T	G	rs4395237	0.255203	-0.014569	0.0128045	0.0712309	outcome	TRUE	reported	Lg0f8k	textfile
104376786	C	A	rs116740989	0.866885	-0.00364804	0.0217643	0.0231791	outcome	TRUE	reported	Lg0f8k	textfile
135851076	G	A	rs4988235	0.123182	0.0104565	0.00678307	0.599324	outcome	TRUE	reported	Lg0f8k	textfile
146296288	C	G	rs12618785	0.869029	-0.00112789	0.00684022	0.358147	outcome	TRUE	reported	Lg0f8k	textfile
153712244	G	C	rs10931753	0.184491	0.00951188	0.00716768	0.697514	outcome	TRUE	reported	Lg0f8k	textfile
157450863	T	C	rs155599	0.450695	0.0054939	0.00728385	0.717996	outcome	TRUE	reported	Lg0f8k	textfile
80271334	C	T	rs4131899	0.283457	-0.00705464	0.00657722	0.463041	outcome	TRUE	reported	Lg0f8k	textfile
81203700	C	T	rs114598078	0.290235	0.0188695	0.0178417	0.0354469	outcome	TRUE	reported	Lg0f8k	textfile
115687631	T	C	rs3772928	0.256099	-0.00767662	0.00675961	0.613502	outcome	TRUE	reported	Lg0f8k	textfile
145736039	T	C	rs2399949	0.271915	0.0098059	0.0089253	0.160727	outcome	TRUE	reported	Lg0f8k	textfile
155320494	A	C	rs4481190	0.235016	-0.00809622	0.00681766	0.362236	outcome	TRUE	reported	Lg0f8k	textfile
165871783	G	A	rs7626478	0.046301	-0.0151037	0.00757976	0.751328	outcome	TRUE	reported	Lg0f8k	textfile
186915153	C	T	rs75713989	0.274538	0.0112344	0.0102816	0.114592	outcome	TRUE	reported	Lg0f8k	textfile
5928306	G	A	rs4333127	0.425839	0.0101968	0.0128047	0.928739	outcome	TRUE	reported	Lg0f8k	textfile
39410764	C	A	rs73238581	0.00953542	0.0179459	0.00692293	0.338773	outcome	TRUE	reported	Lg0f8k	textfile
62930825	G	A	rs10023369	0.330176	-0.00638786	0.00655999	0.485551	outcome	TRUE	reported	Lg0f8k	textfile
74756831	T	C	rs77547747	0.862137	-0.0033756	0.0194386	0.029686	outcome	TRUE	reported	Lg0f8k	textfile
78675224	G	A	rs114575778	0.750577	-0.0107117	0.0336974	0.00974161	outcome	TRUE	reported	Lg0f8k	textfile
90197805	G	A	rs141933624	0.27607	0.0302249	0.0277499	0.0146453	outcome	TRUE	reported	Lg0f8k	textfile
103066897	C	T	rs183178622	0.614329	0.0128866	0.0255734	0.0172225	outcome	TRUE	reported	Lg0f8k	textfile
105297271	T	C	rs2647238	0.724601	0.00234513	0.00665632	0.580016	outcome	TRUE	reported	Lg0f8k	textfile
113027634	A	G	rs10014072	0.473405	0.00496455	0.00692455	0.655753	outcome	TRUE	reported	Lg0f8k	textfile
17168693	C	T	rs62347998	0.902649	0.00226006	0.0184773	0.0330679	outcome	TRUE	reported	Lg0f8k	textfile
34461325	T	C	rs145857065	0.909954	-0.00324039	0.0286514	0.0141518	outcome	TRUE	reported	Lg0f8k	textfile
76963991	C	T	rs57038272	0.672978	-0.00339241	0.00803765	0.211718	outcome	TRUE	reported	Lg0f8k	textfile
79115501	C	T	rs7700970	0.056714	0.0144904	0.00760445	0.252807	outcome	TRUE	reported	Lg0f8k	textfile
79946840	A	G	rs4535437	0.10751	-0.011549	0.00717559	0.303571	outcome	TRUE	reported	Lg0f8k	textfile
85287951	G	T	rs12153606	0.408337	0.00738091	0.00892684	0.161545	outcome	TRUE	reported	Lg0f8k	textfile
108098400	C	T	rs148244439	0.0684242	-0.0317022	0.0173978	0.0372448	outcome	TRUE	reported	Lg0f8k	textfile
139374887	G	C	rs6596473	0.657826	-0.00313544	0.00707905	0.311669	outcome	TRUE	reported	Lg0f8k	textfile
154097309	T	C	rs77806858	0.81238	0.00339451	0.0143013	0.0561695	outcome	TRUE	reported	Lg0f8k	textfile
155505832	G	A	rs114300683	0.468349	0.0406336	0.0560335	0.00358181	outcome	TRUE	reported	Lg0f8k	textfile
160728724	T	C	rs67568068	0.550898	0.00430209	0.00721325	0.298826	outcome	TRUE	reported	Lg0f8k	textfile
179625803	C	G	rs116028267	0.293689	0.0159172	0.0151583	0.0493977	outcome	TRUE	reported	Lg0f8k	textfile
709090	A	T	rs9328367	0.83711	0.00135777	0.0066042	0.479633	outcome	TRUE	reported	Lg0f8k	textfile
24350829	A	G	rs72833036	0.584252	-0.00830278	0.0151737	0.0499711	outcome	TRUE	reported	Lg0f8k	textfile
46354556	T	C	rs114989460	0.0445677	-0.047511	0.0236524	0.0196895	outcome	TRUE	reported	Lg0f8k	textfile
56977869	A	G	rs62417408	0.92642	0.00126476	0.0136953	0.0619005	outcome	TRUE	reported	Lg0f8k	textfile
66219155	C	T	rs3857536	0.251764	0.00750334	0.00654699	0.499566	outcome	TRUE	reported	Lg0f8k	textfile
68812086	G	A	rs582962	0.759416	0.00206462	0.00674167	0.599974	outcome	TRUE	reported	Lg0f8k	textfile
120050842	C	T	rs12198456	0.660867	0.016063	0.0366137	0.0086567	outcome	TRUE	reported	Lg0f8k	textfile
1385292	T	C	rs6463742	0.164399	0.00925986	0.00665972	0.451832	outcome	TRUE	reported	Lg0f8k	textfile
1852893	C	T	rs56256289	1.6299e-07	-0.039188	0.00748256	0.262728	outcome	TRUE	reported	Lg0f8k	textfile
9644618	A	C	rs979218	0.0778144	0.0157189	0.0089134	0.161233	outcome	TRUE	reported	Lg0f8k	textfile
14104820	T	G	rs76630415	0.950536	0.000504726	0.00813626	0.203811	outcome	TRUE	reported	Lg0f8k	textfile
15591246	A	G	rs11763353	0.421255	0.00629546	0.00782778	0.225905	outcome	TRUE	reported	Lg0f8k	textfile
36705463	A	G	rs148901823	0.0759556	0.0206172	0.0116177	0.0885919	outcome	TRUE	reported	Lg0f8k	textfile
36721019	C	T	rs80261862	0.444841	0.0064898	0.00849402	0.184399	outcome	TRUE	reported	Lg0f8k	textfile
37325062	T	G	rs2723979	0.00043418	-0.0232462	0.00660705	0.570871	outcome	TRUE	reported	Lg0f8k	textfile
44729414	T	A	rs799443	0.163537	0.00918823	0.00659471	0.470581	outcome	TRUE	reported	Lg0f8k	textfile
54607180	T	C	rs679830	0.286308	-0.0151582	0.0142163	0.942134	outcome	TRUE	reported	Lg0f8k	textfile
94388803	A	C	rs10248388	0.59873	0.00669365	0.0127201	0.0718038	outcome	TRUE	reported	Lg0f8k	textfile
109087346	G	A	rs117693112	0.179094	0.0331524	0.0246752	0.018953	outcome	TRUE	reported	Lg0f8k	textfile
117311617	G	A	rs39308	0.726481	0.00245737	0.00702487	0.321329	outcome	TRUE	reported	Lg0f8k	textfile
154175846	C	T	rs144862520	0.687705	0.00759152	0.0188857	0.032785	outcome	TRUE	reported	Lg0f8k	textfile
1917039	A	G	rs4379489	0.953324	0.000436846	0.00746313	0.263372	outcome	TRUE	reported	Lg0f8k	textfile
3606013	C	T	rs2449166	0.712771	0.0024669	0.00670103	0.401865	outcome	TRUE	reported	Lg0f8k	textfile
4136334	G	C	rs1714800	0.163678	0.00987483	0.00708987	0.688749	outcome	TRUE	reported	Lg0f8k	textfile
9281875	C	T	rs35579431	0.000283426	0.0250395	0.00689793	0.367059	outcome	TRUE	reported	Lg0f8k	textfile
17682847	T	C	rs7464794	0.206248	0.00834863	0.00660519	0.443062	outcome	TRUE	reported	Lg0f8k	textfile
21693326	C	T	rs74640671	0.188426	0.0618418	0.0470191	0.00525407	outcome	TRUE	reported	Lg0f8k	textfile
27053199	A	T	rs11779526	0.952376	-0.000411951	0.00689772	0.349255	outcome	TRUE	reported	Lg0f8k	textfile
85356084	A	G	rs1532423	0.905744	0.000823529	0.00695499	0.658134	outcome	TRUE	reported	Lg0f8k	textfile
86652016	T	G	rs9297943	0.264399	0.00769843	0.0068979	0.654968	outcome	TRUE	reported	Lg0f8k	textfile
108060365	T	G	rs2443773	0.833691	0.00138135	0.0065788	0.495894	outcome	TRUE	reported	Lg0f8k	textfile
123345013	G	A	rs16898247	0.885567	-0.00461995	0.0321017	0.0107719	outcome	TRUE	reported	Lg0f8k	textfile
135140231	G	A	rs77126457	0.196436	0.0513329	0.0397383	0.00695465	outcome	TRUE	reported	Lg0f8k	textfile
20241353	T	C	rs7040926	0.809482	0.00236944	0.00982785	0.128193	outcome	TRUE	reported	Lg0f8k	textfile
22322948	G	A	rs117456360	0.972065	-0.0011357	0.0324318	0.0107125	outcome	TRUE	reported	Lg0f8k	textfile
37024438	C	T	rs79966958	0.137211	0.0365755	0.0246091	0.018389	outcome	TRUE	reported	Lg0f8k	textfile
82371333	T	C	rs17301981	0.67799	-0.00482862	0.0116294	0.088147	outcome	TRUE	reported	Lg0f8k	textfile
87392112	T	C	rs1953042	0.606869	0.00435723	0.00846807	0.184493	outcome	TRUE	reported	Lg0f8k	textfile
107545529	C	T	rs76330086	0.178308	0.0366129	0.0272016	0.0150622	outcome	TRUE	reported	Lg0f8k	textfile
134861275	C	T	rs7022555	0.843905	0.00904581	0.0459409	0.00514859	outcome	TRUE	reported	Lg0f8k	textfile
136122960	G	A	rs13295574	0.166874	-0.0094121	0.00680893	0.369141	outcome	TRUE	reported	Lg0f8k	textfile
2559077	G	C	rs12412051	0.871141	0.00259317	0.0159866	0.0441207	outcome	TRUE	reported	Lg0f8k	textfile
8083619	T	A	rs3829931	0.395413	-0.0129366	0.0152223	0.950175	outcome	TRUE	reported	Lg0f8k	textfile
21997422	A	G	rs10764330	0.278782	0.00773379	0.00714067	0.699143	outcome	TRUE	reported	Lg0f8k	textfile
29760019	G	T	rs1247081	0.237264	0.00780349	0.00660275	0.559099	outcome	TRUE	reported	Lg0f8k	textfile
43925621	G	C	rs74593039	0.441026	-0.00711573	0.00923567	0.148951	outcome	TRUE	reported	Lg0f8k	textfile
59520709	A	T	rs1360913	0.0924719	0.0110676	0.00657809	0.531225	outcome	TRUE	reported	Lg0f8k	textfile
65340012	T	C	rs17800766	0.466598	0.0341291	0.0468789	0.00486635	outcome	TRUE	reported	Lg0f8k	textfile
69664866	G	A	rs12776611	0.411666	-0.018584	0.0226368	0.0216072	outcome	TRUE	reported	Lg0f8k	textfile
86088281	A	G	rs7074988	0.826356	-0.00335771	0.0153057	0.0482018	outcome	TRUE	reported	Lg0f8k	textfile
100289543	T	A	rs3978773	0.0822773	-0.0114451	0.00658663	0.450547	outcome	TRUE	reported	Lg0f8k	textfile
116284624	T	G	rs1419875	0.0563573	0.0145217	0.00760991	0.246139	outcome	TRUE	reported	Lg0f8k	textfile
123685699	C	T	rs1219820	0.799716	0.00503926	0.0198619	0.0285902	outcome	TRUE	reported	Lg0f8k	textfile
126628929	C	A	rs1370102	0.974091	0.000212879	0.00655469	0.484778	outcome	TRUE	reported	Lg0f8k	textfile
133238058	A	G	rs2998143	0.235804	-0.00831438	0.00701316	0.647899	outcome	TRUE	reported	Lg0f8k	textfile
133446724	C	T	rs61868302	0.122933	-0.0267455	0.0173382	0.0386114	outcome	TRUE	reported	Lg0f8k	textfile
13228212	A	G	rs12421920	0.344342	0.0142107	0.0150279	0.0500825	outcome	TRUE	reported	Lg0f8k	textfile
14133165	A	C	rs7479680	0.0471737	0.0186615	0.00940251	0.143107	outcome	TRUE	reported	Lg0f8k	textfile
14141814	G	T	rs12226112	0.61868	0.00331127	0.00665285	0.412263	outcome	TRUE	reported	Lg0f8k	textfile
27315798	T	G	rs1478684	0.0318273	-0.0175896	0.00819428	0.200367	outcome	TRUE	reported	Lg0f8k	textfile
28722287	G	A	rs11030416	0.0216905	-0.0466521	0.0203211	0.0269709	outcome	TRUE	reported	Lg0f8k	textfile
81217766	T	C	rs11232535	0.552138	0.00988333	0.016623	0.0406871	outcome	TRUE	reported	Lg0f8k	textfile
90960011	T	C	rs118189684	0.84107	-0.00382699	0.0190848	0.0310353	outcome	TRUE	reported	Lg0f8k	textfile
91046306	C	T	rs116979507	0.111662	-0.035992	0.0226256	0.021687	outcome	TRUE	reported	Lg0f8k	textfile
104122907	A	C	rs361294	0.751716	-0.00229895	0.00726652	0.713165	outcome	TRUE	reported	Lg0f8k	textfile
107920305	C	T	rs114738685	0.687464	0.00531668	0.0132157	0.0656214	outcome	TRUE	reported	Lg0f8k	textfile
118701558	A	G	rs573905	0.873203	0.00105225	0.00659338	0.5583	outcome	TRUE	reported	Lg0f8k	textfile
26796184	C	T	rs17482258	0.806786	-0.00252822	0.0103372	0.114136	outcome	TRUE	reported	Lg0f8k	textfile
28296032	G	A	rs147150587	0.348045	-0.043157	0.0459906	0.00522857	outcome	TRUE	reported	Lg0f8k	textfile
51946940	T	G	rs2018201	0.244164	0.0312339	0.0268185	0.0153022	outcome	TRUE	reported	Lg0f8k	textfile
75670748	T	C	rs12582659	0.038476	0.0283887	0.013716	0.0614054	outcome	TRUE	reported	Lg0f8k	textfile
98251739	T	G	rs7972943	0.857731	-0.00303566	0.0169341	0.961212	outcome	TRUE	reported	Lg0f8k	textfile
101045773	G	T	rs12296227	0.487635	-0.00612421	0.00882356	0.167876	outcome	TRUE	reported	Lg0f8k	textfile
103192840	G	C	rs61942184	0.39505	-0.0202972	0.0238651	0.0199884	outcome	TRUE	reported	Lg0f8k	textfile
66391279	G	A	rs9540734	0.0118607	0.0165546	0.00657904	0.530483	outcome	TRUE	reported	Lg0f8k	textfile
70075045	T	C	rs7330997	0.614493	-0.0060616	0.0120348	0.0814309	outcome	TRUE	reported	Lg0f8k	textfile
89824725	C	T	rs9560457	0.0397612	-0.0138529	0.00673706	0.40321	outcome	TRUE	reported	Lg0f8k	textfile
91373498	G	A	rs4771831	0.396205	0.00636671	0.00750422	0.259569	outcome	TRUE	reported	Lg0f8k	textfile
96630418	G	A	rs111306778	0.408916	0.00890014	0.0107776	0.103659	outcome	TRUE	reported	Lg0f8k	textfile
100247265	G	T	rs7339029	0.745614	0.00342762	0.0105652	0.107974	outcome	TRUE	reported	Lg0f8k	textfile
21645787	A	G	rs34938615	0.0689588	0.105678	0.0581063	0.00335822	outcome	TRUE	reported	Lg0f8k	textfile
65006478	G	A	rs7148590	0.708778	-0.0024872	0.00665921	0.583717	outcome	TRUE	reported	Lg0f8k	textfile
72755933	A	G	rs77824658	0.0359733	0.0265923	0.0126797	0.0726158	outcome	TRUE	reported	Lg0f8k	textfile
77130055	C	T	rs4903544	0.128393	-0.0106205	0.00698499	0.33134	outcome	TRUE	reported	Lg0f8k	textfile
80417455	T	C	rs10138490	0.00755423	0.036392	0.013623	0.0611883	outcome	TRUE	reported	Lg0f8k	textfile
86350752	A	G	rs10484100	0.043467	0.0257223	0.0127389	0.071676	outcome	TRUE	reported	Lg0f8k	textfile
102996243	G	A	rs35775421	0.0860578	0.0191523	0.0111573	0.0954537	outcome	TRUE	reported	Lg0f8k	textfile
106371374	T	C	rs61994378	0.751547	-0.00651177	0.0205678	0.0315121	outcome	TRUE	reported	Lg0f8k	textfile
25702495	T	C	rs753899	0.92994	0.000957969	0.0108958	0.10102	outcome	TRUE	reported	Lg0f8k	textfile
33635188	T	C	rs4238567	0.805138	0.00163345	0.00662109	0.437486	outcome	TRUE	reported	Lg0f8k	textfile
63278922	T	C	rs7163368	0.00810382	0.0208673	0.00788128	0.221023	outcome	TRUE	reported	Lg0f8k	textfile
75041843	T	C	rs2120019	0.158547	-0.0113507	0.00805026	0.208741	outcome	TRUE	reported	Lg0f8k	textfile
92018414	G	A	rs12899673	0.00072976	-0.0231323	0.00684763	0.360887	outcome	TRUE	reported	Lg0f8k	textfile
48877680	A	C	rs7205927	0.308267	-0.00679784	0.00667197	0.404642	outcome	TRUE	reported	Lg0f8k	textfile
77026169	C	G	rs1502443	0.157785	-0.00980575	0.00694183	0.661041	outcome	TRUE	reported	Lg0f8k	textfile
82788309	A	G	rs35683760	0.0788406	0.0130827	0.0074441	0.264731	outcome	TRUE	reported	Lg0f8k	textfile
7596031	G	A	rs16956822	0.456534	0.0105325	0.0141459	0.0573102	outcome	TRUE	reported	Lg0f8k	textfile
14881845	A	G	rs35218694	0.0270203	-0.051182	0.0231464	0.0206258	outcome	TRUE	reported	Lg0f8k	textfile
53275720	A	G	rs71385328	0.67457	0.00588924	0.0140259	0.0579471	outcome	TRUE	reported	Lg0f8k	textfile
61461433	T	C	rs3785832	0.386792	-0.00570514	0.0065921	0.451257	outcome	TRUE	reported	Lg0f8k	textfile
70119756	T	A	rs11650824	0.685561	-0.00508282	0.0125537	0.0749586	outcome	TRUE	reported	Lg0f8k	textfile
79195076	G	A	rs8067154	0.185956	0.01079	0.00815792	0.204932	outcome	TRUE	reported	Lg0f8k	textfile
482310	C	T	rs148031795	0.897821	0.00247511	0.0192744	0.0300534	outcome	TRUE	reported	Lg0f8k	textfile
3016617	A	G	rs8085166	0.572502	0.00384939	0.00682066	0.637019	outcome	TRUE	reported	Lg0f8k	textfile
64088223	A	G	rs17712285	0.345293	-0.0245985	0.0260644	0.0165183	outcome	TRUE	reported	Lg0f8k	textfile
73046867	T	C	rs1559583	0.312753	0.00799928	0.0079243	0.779155	outcome	TRUE	reported	Lg0f8k	textfile
75230880	A	G	rs2581667	0.0141273	-0.0257494	0.0104928	0.88808	outcome	TRUE	reported	Lg0f8k	textfile
77398892	C	T	rs10469075	0.860741	-0.00157409	0.00897265	0.160667	outcome	TRUE	reported	Lg0f8k	textfile
12154318	A	T	rs8109178	0.196273	-0.0130513	0.0100997	0.120746	outcome	TRUE	reported	Lg0f8k	textfile
51414481	G	A	rs1974821	0.872968	-0.00147066	0.00919797	0.149236	outcome	TRUE	reported	Lg0f8k	textfile
54280068	G	A	rs366337	0.0700068	-0.0299834	0.0165483	0.0413452	outcome	TRUE	reported	Lg0f8k	textfile
54461738	T	C	rs3745438	0.0316833	-0.0227962	0.0106109	0.107864	outcome	TRUE	reported	Lg0f8k	textfile
13702518	C	T	rs79975477	0.0839866	-0.0213391	0.012349	0.0768345	outcome	TRUE	reported	Lg0f8k	textfile
40272121	A	G	rs111419911	0.874829	-0.00116961	0.00742478	0.270042	outcome	TRUE	reported	Lg0f8k	textfile
48004271	A	T	rs116863411	0.753904	0.00657078	0.0209596	0.025449	outcome	TRUE	reported	Lg0f8k	textfile
16448117	C	A	rs9982066	0.669979	-0.00280295	0.00657695	0.46529	outcome	TRUE	reported	Lg0f8k	textfile
20353837	G	A	rs11088797	0.614214	-0.00436321	0.00865602	0.173616	outcome	TRUE	reported	Lg0f8k	textfile
17357018	G	C	rs7292147	0.558351	-0.00387508	0.00662075	0.437776	outcome	TRUE	reported	Lg0f8k	textfile
24815262	G	A	rs1883993	0.38577	-0.00695119	0.00801461	0.213108	outcome	TRUE	reported	Lg0f8k	textfile
24841141	T	C	rs5760695	0.291139	-0.00904299	0.00856647	0.181475	outcome	TRUE	reported	Lg0f8k	textfile
27713340	G	C	rs6005584	0.198432	-0.0135143	0.0105086	0.109316	outcome	TRUE	reported	Lg0f8k	textfile
30617412	G	A	rs76802001	0.570978	-0.0123352	0.02177	0.023393	outcome	TRUE	reported	Lg0f8k	textfile
34216160	T	C	rs388561	0.288883	0.0102428	0.00965773	0.86683	outcome	TRUE	reported	Lg0f8k	textfile
43350617	G	A	rs117731008	0.955764	-0.000963464	0.0173691	0.0369969	outcome	TRUE	reported	Lg0f8k	textfile
43806490	C	T	rs67450584	0.146506	0.0146582	0.0100953	0.120362	outcome	TRUE	reported	Lg0f8k	textfile
43965833	T	A	rs12165526	0.00463276	0.0308731	0.0109034	0.100594	outcome	TRUE	reported	Lg0f8k	textfile
45751615	C	T	rs79748722	0.149543	-0.0427361	0.0296542	0.0128502	outcome	TRUE	reported	Lg0f8k	textfile

## Sheet: Table 3
Phenoscanner Screening Kicks Out Snps Associated With T2D
Variant and risk allele	P-value	OR	Beta	CI	Mapped gene	Reported trait	Trait(s)	Study accession trait(s)	Location
rs39308-A	2 x 10-8	NR	0.0181966 unit increase	[0.012-0.025]	WNT2, CFTR	Waist-hip index	BMI-adjusted waist-hip ratio	GCST90020027	7:117311617
rs1260326-C	7 x 10-25	1.07	-	[1.06-1.08]	GCKR	Type 2 diabetes	type 2 diabetes mellitus	GCST009379	2:27508073
rs166163	3 x 10-8	NR	3.31292E-4 unit increase	[0.00021-0.00045]	AP3B1	Femur length to body height ratio	anthropometric measurement	GCST90270256	5:78075123
rs13306561-G	7 x 10-12	0.14	0.88	[0.84-0.91]	MTHFR	Preeclampsia or other maternal hypertension (maternal genotype effect)	preeclampsia, hypertension, pregnancy-induced	GCST90269904	1:11805747
rs10886471-C	7 x 10-9	0.778	1.12	[1.08-1.16]	GRK5	Type 2 diabetes	type 2 diabetes mellitus	GCST001666	10:119389891

## Sheet: Table4
15 Micronutrients SNPs data
id.exposure	exposure	chr.exposure	pos.exposure	SNP	effect_allele.exposure	other_allele.exposure	eaf.exposure	beta.exposure	se.exposure	pval.exposure	samplesize.exposure	mr_keep.exposure	pval_origin.exposure	data_source.exposure	R2	F
ukb-b-8951	Calcium	2	147053856	rs12618785	G	C	0.399008	0.0272715	0.00561451	1.2e-06	64979	TRUE	reported	igd	0.000362964	23.5929
ukb-b-8951	Calcium	2	136608646	rs4988235	A	G	0.723274	0.032361	0.00601303	7.4e-08	64979	TRUE	reported	igd	0.000445544	28.963
ukb-b-8951	Calcium	4	39412384	rs73238581	A	C	0.347402	-0.0271448	0.00570468	2e-06	64979	TRUE	reported	igd	0.000348326	22.6411
ukb-b-8951	Calcium	5	79242663	rs4535437	G	A	0.245133	0.0316699	0.00627359	4.5e-07	64979	TRUE	reported	igd	0.000392029	25.4828
ukb-b-8951	Calcium	5	17168802	rs62347998	T	C	0.042331	0.0641566	0.0138097	3.4e-06	64979	TRUE	reported	igd	0.000332045	21.5825
ukb-b-8951	Calcium	7	116951671	rs39308	A	G	0.265051	0.0297088	0.00617194	1.5e-06	64979	TRUE	reported	igd	0.00035645	23.1693
ukb-b-8951	Calcium	8	109072593	rs2443773	G	T	0.506088	0.0272002	0.00541645	5.1e-07	64979	TRUE	reported	igd	0.000387948	25.2175
ukb-b-8951	Calcium	8	3993856	rs1714800	C	G	0.662121	0.0279524	0.00572153	1e-06	64979	TRUE	reported	igd	0.000367182	23.8671
ukb-b-8951	Calcium	8	17540356	rs7464794	C	T	0.499376	-0.0264599	0.0053917	9.2e-07	64979	TRUE	reported	igd	0.000370502	24.0831
ukb-b-8951	Calcium	9	22322947	rs117456360	A	G	0.042875	0.0626521	0.0136422	4.4e-06	64979	TRUE	reported	igd	0.00032448	21.0906
ukb-b-8951	Calcium	10	125445215	rs1219820	T	C	0.029471	-0.076443	0.015952	1.7e-06	64979	TRUE	reported	igd	0.00035328	22.9632
ukb-b-8951	Calcium	11	28743834	rs11030416	A	G	0.041915	-0.0654539	0.0136013	1.5e-06	64979	TRUE	reported	igd	0.000356273	23.1578
ukb-b-8951	Calcium	12	98645517	rs7972943	A	T	0.066174	-0.0676063	0.0139755	1.3e-06	64979	TRUE	reported	igd	0.000360006	23.4006
ukb-b-8951	Calcium	15	25947642	rs753899	C	T	0.09229	0.0462859	0.00934944	7.4e-07	64979	TRUE	reported	igd	0.000377042	24.5083
ukb-b-8951	Calcium	16	82821914	rs35683760	G	A	0.228625	-0.0310253	0.00644836	1.5e-06	64979	TRUE	reported	igd	0.000356128	23.1484
ukb-b-8951	Calcium	17	77191158	rs8067154	A	G	0.21908	-0.0300856	0.00656562	4.6e-06	64979	TRUE	reported	igd	0.000323037	20.9968
ukb-b-8951	Calcium	18	61755457	rs17712285	G	A	0.034303	-0.0709393	0.0148038	1.7e-06	64979	TRUE	reported	igd	0.000353265	22.9622
ukb-b-8951	Calcium	19	51917735	rs1974821	A	G	0.152218	0.0356787	0.00754587	2.3e-06	64979	TRUE	reported	igd	0.000343935	22.3556
ukb-b-8951	Calcium	19	12265133	rs8109178	T	A	0.121426	0.0389694	0.00834268	3e-06	64979	TRUE	reported	igd	0.000335674	21.8184
ukb-b-8951	Calcium	21	21726149	rs11088797	A	G	0.114469	0.03961	0.00849043	3.1e-06	64979	TRUE	reported	igd	0.000334836	21.7639
ukb-b-16202	Carotene	1	112869409	rs1936052	T	C	0.155936	-0.0361185	0.00766833	2.5e-06	64979	TRUE	reported	igd	0.0003413	22.1842
ukb-b-16202	Carotene	1	34362545	rs6660246	C	A	0.450266	-0.0266889	0.00553072	1.4e-06	64979	TRUE	reported	igd	0.000358236	23.2855
ukb-b-16202	Carotene	1	239923493	rs12126792	G	A	0.011509	-0.134712	0.0280049	1.5e-06	64979	TRUE	reported	igd	0.000355973	23.1383
ukb-b-16202	Carotene	4	75682041	rs77547747	C	T	0.056418	-0.055803	0.0118339	2.4e-06	64979	TRUE	reported	igd	0.000342088	22.2355
ukb-b-16202	Carotene	5	138710576	rs6596473	C	G	0.299056	0.0276423	0.00597629	3.7e-06	64979	TRUE	reported	igd	0.000329131	21.393
ukb-b-16202	Carotene	6	56842667	rs62417408	G	A	0.037772	-0.0691153	0.0146553	2.4e-06	64979	TRUE	reported	igd	0.000342166	22.2406
ukb-b-16202	Carotene	8	124357253	rs16898247	A	G	0.018968	-0.107091	0.0200309	9e-08	64979	TRUE	reported	igd	0.000439684	28.5819
ukb-b-16202	Carotene	9	139014806	rs13295574	A	G	0.303383	-0.0276722	0.00598182	3.7e-06	64979	TRUE	reported	igd	0.000329234	21.3997
ukb-b-16202	Carotene	10	8125582	rs3829931	A	T	0.973235	0.0830829	0.0177899	3e-06	64979	TRUE	reported	igd	0.00033555	21.8104
ukb-b-16202	Carotene	10	67099770	rs17800766	C	T	0.011673	-0.121685	0.0254964	1.8e-06	64979	TRUE	reported	igd	0.000350422	22.7773
ukb-b-16202	Carotene	10	135051562	rs2998143	G	A	0.603581	-0.0278722	0.00584016	1.8e-06	64979	TRUE	reported	igd	0.000350403	22.7761
ukb-b-16202	Carotene	13	92025752	rs4771831	A	G	0.351886	-0.0265212	0.00576207	4.2e-06	64979	TRUE	reported	igd	0.000325923	21.1844
ukb-b-16202	Carotene	19	54783923	rs366337	G	A	0.936764	0.0543804	0.0112221	1.3e-06	64979	TRUE	reported	igd	0.000361249	23.4814
ukb-b-16202	Carotene	22	43746623	rs117731008	A	G	0.016818	0.0977133	0.0212277	4.2e-06	64979	TRUE	reported	igd	0.000325977	21.1879
ukb-b-16202	Carotene	22	25237108	rs5760695	C	T	0.086598	0.0468481	0.0100556	3.2e-06	64979	TRUE	reported	igd	0.000333926	21.7047
ukb-b-11349	Folate	2	34515489	rs78074774	T	C	0.044671	0.0601471	0.0131667	4.9e-06	64979	TRUE	reported	igd	0.000321043	20.8671
ukb-b-11349	Folate	2	140739695	rs139588363	C	T	0.058137	0.05368	0.0116503	4.1e-06	64979	TRUE	reported	igd	0.000326615	21.2294
ukb-b-11349	Folate	3	115406478	rs3772928	C	T	0.575413	-0.0272574	0.00552739	8.2e-07	64979	TRUE	reported	igd	0.000374105	24.3173
ukb-b-11349	Folate	7	14144445	rs76630415	G	T	0.212036	-0.0373906	0.00670304	2.4e-08	64979	TRUE	reported	igd	0.00047863	31.1149
ukb-b-11349	Folate	8	3463535	rs2449166	T	C	0.471417	0.0252219	0.00546681	4e-06	64979	TRUE	reported	igd	0.000327471	21.285
ukb-b-11349	Folate	10	87848038	rs7074988	G	A	0.063705	-0.051278	0.0111147	4e-06	64979	TRUE	reported	igd	0.000327455	21.284
ukb-b-11349	Folate	16	77060066	rs1502443	G	C	0.630046	0.0258943	0.00563529	4.3e-06	64979	TRUE	reported	igd	0.000324834	21.1136
ukb-b-11349	Folate	17	7499349	rs16956822	A	G	0.02616	-0.0792943	0.017182	3.9e-06	64979	TRUE	reported	igd	0.000327658	21.2972
ukb-b-11349	Folate	18	3016615	rs8085166	G	A	0.676915	0.0278138	0.00581169	1.7e-06	64979	TRUE	reported	igd	0.000352363	22.9035
ukb-b-11349	Folate	18	482310	rs148031795	T	C	0.015003	0.104439	0.0223794	3.1e-06	64979	TRUE	reported	igd	0.00033505	21.7779
ukb-b-11349	Folate	20	13683165	rs79975477	T	C	0.030964	0.0731991	0.0156345	2.8e-06	64979	TRUE	reported	igd	0.000337228	21.9195
ukb-b-11349	Folate	22	31013399	rs76802001	A	G	0.036193	-0.0677158	0.0147765	4.6e-06	64979	TRUE	reported	igd	0.00032309	21.0002
ukb-b-11349	Folate	22	46147495	rs79748722	T	C	0.027963	-0.0756746	0.0164864	4.4e-06	64979	TRUE	reported	igd	0.000324142	21.0686
ukb-b-20447	Iron	1	117854279	rs17257441	T	C	0.126337	-0.037713	0.0082347	4.7e-06	64979	TRUE	reported	igd	0.000322681	20.9736
ukb-b-20447	Iron	2	158307375	rs155599	C	T	0.705232	0.0302901	0.00594077	3.4e-07	64979	TRUE	reported	igd	0.000399916	25.9958
ukb-b-20447	Iron	4	106218428	rs2647238	C	T	0.587057	-0.0254293	0.00548898	3.6e-06	64979	TRUE	reported	igd	0.000330194	21.4621
ukb-b-20447	Iron	5	107434101	rs148244439	T	C	0.05238	0.0591791	0.0122191	1.3e-06	64979	TRUE	reported	igd	0.000360851	23.4555
ukb-b-20447	Iron	7	44769013	rs799443	A	T	0.669263	-0.0300914	0.00573687	1.6e-07	64979	TRUE	reported	igd	0.000423231	27.512
ukb-b-20447	Iron	7	1892529	rs56256289	T	C	0.187345	0.0325776	0.00689983	2.3e-06	64979	TRUE	reported	igd	0.000342957	22.2919
ukb-b-20447	Iron	7	1424928	rs6463742	C	T	0.483906	0.0261434	0.00555803	2.6e-06	64979	TRUE	reported	igd	0.000340378	22.1243
ukb-b-20447	Iron	8	87664244	rs9297943	G	T	0.64236	0.0265312	0.00562917	2.4e-06	64979	TRUE	reported	igd	0.000341746	22.2132
ukb-b-20447	Iron	10	128317498	rs1370102	A	C	0.430564	-0.0252135	0.00545817	3.8e-06	64979	TRUE	reported	igd	0.000328289	21.3382
ukb-b-20447	Iron	11	90693179	rs118189684	C	T	0.055045	0.0593252	0.0120713	8.9e-07	64979	TRUE	reported	igd	0.000371566	24.1522
ukb-b-20447	Iron	11	107791031	rs114738685	T	C	0.056454	0.0553606	0.0117311	2.4e-06	64979	TRUE	reported	igd	0.000342612	22.2695
ukb-b-20447	Iron	20	46633015	rs116863411	T	A	0.018475	-0.0946561	0.0204154	3.5e-06	64979	TRUE	reported	igd	0.000330723	21.4965
ukb-b-7372	Magnesium	1	208139949	rs2745938	T	G	0.647485	0.0269243	0.00561835	1.6e-06	64979	TRUE	reported	igd	0.000353301	22.9645
ukb-b-7372	Magnesium	2	104993244	rs116740989	A	C	0.012118	0.117547	0.0250756	2.8e-06	64979	TRUE	reported	igd	0.000338065	21.9739
ukb-b-7372	Magnesium	4	79596378	rs114575778	A	G	0.010278	-0.145164	0.0274331	1.2e-07	64979	TRUE	reported	igd	0.000430733	27.9998
ukb-b-7372	Magnesium	5	179052804	rs116028267	G	C	0.037774	-0.0666131	0.014422	3.9e-06	64979	TRUE	reported	igd	0.000328211	21.3331
ukb-b-7372	Magnesium	5	79242663	rs4535437	G	A	0.245133	0.0302082	0.00623112	1.2e-06	64979	TRUE	reported	igd	0.000361566	23.502
ukb-b-7372	Magnesium	6	46322293	rs114989460	C	T	0.018108	0.0957603	0.0208955	4.6e-06	64979	TRUE	reported	igd	0.000323111	21.0016
ukb-b-7372	Magnesium	7	153872931	rs144862520	T	C	0.041085	-0.0703248	0.0153669	4.7e-06	64979	TRUE	reported	igd	0.000322204	20.9426
ukb-b-7372	Magnesium	8	136152474	rs77126457	A	G	0.01442	0.114984	0.0227843	4.5e-07	64979	TRUE	reported	igd	0.000391796	25.4677
ukb-b-7372	Magnesium	9	110307810	rs76330086	T	C	0.014805	-0.101588	0.0221236	4.4e-06	64979	TRUE	reported	igd	0.000324384	21.0843
ukb-b-7372	Magnesium	9	137753121	rs7022555	T	C	0.011648	-0.120695	0.025269	1.8e-06	64979	TRUE	reported	igd	0.000350976	22.8134
ukb-b-7372	Magnesium	10	30048948	rs1247081	T	G	0.507657	0.0256696	0.00536614	1.7e-06	64979	TRUE	reported	igd	0.000352037	22.8824
ukb-b-7372	Magnesium	11	90779474	rs116979507	T	C	0.038674	0.063628	0.0138895	4.6e-06	64979	TRUE	reported	igd	0.000322857	20.985
ukb-b-7372	Magnesium	11	118572267	rs573905	G	A	0.547365	0.0275402	0.00538992	3.2e-07	64979	TRUE	reported	igd	0.000401626	26.107
ukb-b-7372	Magnesium	12	28448965	rs147150587	A	G	0.01026	0.128307	0.0276315	3.4e-06	64979	TRUE	reported	igd	0.000331722	21.5615
ukb-b-7372	Magnesium	13	100899519	rs7339029	T	G	0.134142	0.0362754	0.00792269	4.7e-06	64979	TRUE	reported	igd	0.000322527	20.9636
ukb-b-7372	Magnesium	18	70714102	rs1559583	C	T	0.784627	-0.0303381	0.00654176	3.5e-06	64979	TRUE	reported	igd	0.00033088	21.5067
ukb-b-7372	Magnesium	20	38900761	rs111419911	G	A	0.309961	-0.0292815	0.00587917	6.3e-07	64979	TRUE	reported	igd	0.000381607	24.8051
ukb-b-17881	Potassium	1	208139949	rs2745938	T	G	0.647485	0.0261087	0.00566968	4.1e-06	64979	TRUE	reported	igd	0.000326241	21.2051
ukb-b-17881	Potassium	3	115406478	rs3772928	C	T	0.575413	-0.0265481	0.00551354	1.5e-06	64979	TRUE	reported	igd	0.000356679	23.1842
ukb-b-17881	Potassium	5	154885392	rs114300683	A	G	0.011896	-0.114807	0.0248968	4e-06	64979	TRUE	reported	igd	0.000327141	21.2636
ukb-b-17881	Potassium	5	107434101	rs148244439	T	C	0.05238	0.0566213	0.0122646	3.9e-06	64979	TRUE	reported	igd	0.000327897	21.3128
ukb-b-17881	Potassium	5	34461430	rs145857065	C	T	0.029938	-0.0828746	0.0172848	1.6e-06	64979	TRUE	reported	igd	0.000353661	22.988
ukb-b-17881	Potassium	8	136152474	rs77126457	A	G	0.01442	0.105123	0.0229918	4.8e-06	64979	TRUE	reported	igd	0.000321615	20.9043
ukb-b-17881	Potassium	8	9139385	rs35579431	T	C	0.265517	0.0291435	0.00612595	2e-06	64979	TRUE	reported	igd	0.000348187	22.632
ukb-b-17881	Potassium	9	20241351	rs7040926	C	T	0.065112	-0.0510548	0.0111197	4.4e-06	64979	TRUE	reported	igd	0.00032432	21.0801
ukb-b-17881	Potassium	10	22286351	rs10764330	G	A	0.699138	0.0278001	0.00591821	2.6e-06	64979	TRUE	reported	igd	0.000339462	22.0647
ukb-b-17881	Potassium	10	2601269	rs12412051	C	G	0.034366	0.072528	0.0149208	1.2e-06	64979	TRUE	reported	igd	0.000363493	23.6273
ukb-b-17881	Potassium	10	61280467	rs1360913	T	A	0.576754	0.0277716	0.00550061	4.4e-07	64979	TRUE	reported	igd	0.000392136	25.4898
ukb-b-17881	Potassium	11	103993635	rs361294	C	A	0.691303	-0.0282084	0.00592974	2e-06	64979	TRUE	reported	igd	0.000348146	22.6294
ukb-b-17881	Potassium	11	14154711	rs7479680	C	A	0.144251	-0.0380825	0.00775317	9e-07	64979	TRUE	reported	igd	0.000371157	24.1256
ukb-b-17881	Potassium	12	101439551	rs12296227	T	G	0.267093	0.0284413	0.00615091	3.8e-06	64979	TRUE	reported	igd	0.000328931	21.38
ukb-b-17881	Potassium	14	73222641	rs77824658	G	A	0.089995	0.0438189	0.00954414	4.4e-06	64979	TRUE	reported	igd	0.000324291	21.0783
ukb-b-9596	Vitamin A	2	2715467	rs72774943	T	C	0.060578	-0.002746	0.000600626	4.8e-06	460351	TRUE	reported	igd	4.54029e-05	20.9021
ukb-b-9596	Vitamin A	3	80320484	rs4131899	T	C	0.517144	-0.00137242	0.000286396	1.7e-06	460351	TRUE	reported	igd	4.98803e-05	22.9635
ukb-b-9596	Vitamin A	6	24351057	rs72833036	G	A	0.062195	0.00330275	0.000596894	3.1e-08	460351	TRUE	reported	igd	6.65027e-05	30.6165
ukb-b-9596	Vitamin A	7	94018115	rs10248388	C	A	0.047882	0.00312721	0.000672797	3.4e-06	460351	TRUE	reported	igd	4.69285e-05	21.6045
ukb-b-9596	Vitamin A	8	1865205	rs4379489	G	A	0.213025	0.00160931	0.000350157	4.3e-06	460351	TRUE	reported	igd	4.58823e-05	21.1228
ukb-b-9596	Vitamin A	9	90007027	rs1953042	C	T	0.164011	0.0018439	0.0003923	2.6e-06	460351	TRUE	reported	igd	4.79875e-05	22.0921
ukb-b-9596	Vitamin A	10	102049300	rs3978773	A	T	0.508867	-0.0014102	0.000287566	9.4e-07	460351	TRUE	reported	igd	5.22366e-05	24.0483
ukb-b-9596	Vitamin A	10	134745108	rs74161932	C	T	0.102251	0.00225535	0.000473569	1.9e-06	460351	TRUE	reported	igd	4.92664e-05	22.6809
ukb-b-9596	Vitamin A	11	27337345	rs1478684	G	T	0.229402	0.00165031	0.000342305	1.4e-06	460351	TRUE	reported	igd	5.04886e-05	23.2436
ukb-b-9596	Vitamin A	13	70649177	rs7330997	C	T	0.134216	-0.00202514	0.00042208	1.6e-06	460351	TRUE	reported	igd	5.00046e-05	23.0207
ukb-b-9596	Vitamin A	18	72942835	rs2581667	G	A	0.857971	0.0019536	0.000416108	2.7e-06	460351	TRUE	reported	igd	4.78795e-05	22.0423
ukb-b-9596	Vitamin A	21	17820437	rs9982066	A	C	0.488865	0.00146405	0.000291388	5e-07	460351	TRUE	reported	igd	5.48347e-05	25.2445
ukb-b-9596	Vitamin A	22	28109329	rs6005584	C	G	0.08931	-0.00231054	0.000503359	4.4e-06	460351	TRUE	reported	igd	4.5768e-05	21.0702
ukb-b-19524	Vitamin B12	1	247272298	rs10924919	T	C	0.394475	-0.0286276	0.0056423	3.9e-07	64979	TRUE	reported	igd	0.000396016	25.7421
ukb-b-19524	Vitamin B12	1	78554861	rs112961770	C	G	0.023005	-0.0888494	0.0184324	1.4e-06	64979	TRUE	reported	igd	0.000357451	23.2344
ukb-b-19524	Vitamin B12	5	160155731	rs67568068	C	T	0.212722	-0.0317378	0.00664671	1.8e-06	64979	TRUE	reported	igd	0.000350764	22.7996
ukb-b-19524	Vitamin B12	7	36745068	rs148901823	G	A	0.080711	-0.0486291	0.0100516	1.3e-06	64979	TRUE	reported	igd	0.000360075	23.405
ukb-b-19524	Vitamin B12	10	71424622	rs12776611	A	G	0.022116	-0.0878135	0.0188958	3.4e-06	64979	TRUE	reported	igd	0.000332257	21.5963
ukb-b-19524	Vitamin B12	10	118044136	rs1419875	G	T	0.200804	-0.0315231	0.00683151	3.9e-06	64979	TRUE	reported	igd	0.000327574	21.2917
ukb-b-19524	Vitamin B12	14	106827305	rs61994378	C	T	0.027799	0.0934555	0.0197741	2.3e-06	64979	TRUE	reported	igd	0.000343632	22.3359
ukb-b-19524	Vitamin B12	20	33777099	rs6088761	G	A	0.390333	0.0292724	0.00627081	3e-06	64979	TRUE	reported	igd	0.000335236	21.7899
ukb-b-19524	Vitamin B12	22	34612149	rs388561	C	T	0.880654	0.040271	0.00854945	2.5e-06	64979	TRUE	reported	igd	0.00034134	22.1868
ukb-b-7864	Vitamin B6	1	172810049	rs188211816	A	G	0.029475	-0.0786243	0.0162809	1.4e-06	64979	TRUE	reported	igd	0.00035878	23.3208
ukb-b-7864	Vitamin B6	2	158307375	rs155599	C	T	0.705232	0.0342533	0.00598463	1e-08	64979	TRUE	reported	igd	0.000503893	32.758
ukb-b-7864	Vitamin B6	3	115406478	rs3772928	C	T	0.575413	-0.0292449	0.00553405	1.3e-07	64979	TRUE	reported	igd	0.00042959	27.9255
ukb-b-7864	Vitamin B6	4	91118956	rs141933624	A	G	0.021473	-0.0897347	0.0192811	3.3e-06	64979	TRUE	reported	igd	0.000333226	21.6593
ukb-b-7864	Vitamin B6	4	103988054	rs183178622	T	C	0.018261	-0.0989483	0.0206841	1.7e-06	64979	TRUE	reported	igd	0.000352061	22.8839
ukb-b-7864	Vitamin B6	5	153476869	rs77806858	C	T	0.070369	-0.0505124	0.0106104	1.9e-06	64979	TRUE	reported	igd	0.000348665	22.6631
ukb-b-7864	Vitamin B6	6	120371988	rs12198456	T	C	0.018652	0.0919531	0.0197234	3.1e-06	64979	TRUE	reported	igd	0.000334388	21.7348
ukb-b-7864	Vitamin B6	8	21550838	rs74640671	T	C	0.010958	-0.127176	0.02738	3.4e-06	64979	TRUE	reported	igd	0.000331915	21.574
ukb-b-7864	Vitamin B6	10	2601269	rs12412051	C	G	0.034366	0.0708635	0.0149768	2.2e-06	64979	TRUE	reported	igd	0.000344417	22.3869
ukb-b-7864	Vitamin B6	11	103993635	rs361294	C	A	0.691303	-0.0273612	0.00595181	4.3e-06	64979	TRUE	reported	igd	0.000325131	21.1329
ukb-b-7864	Vitamin B6	11	14163360	rs12226112	T	G	0.341372	0.0283412	0.00572659	7.5e-07	64979	TRUE	reported	igd	0.000376797	24.4924
ukb-b-7864	Vitamin B6	13	90476979	rs9560457	T	C	0.40416	0.0255037	0.00553964	4.1e-06	64979	TRUE	reported	igd	0.000326083	21.1948
ukb-b-7864	Vitamin B6	14	80883798	rs10138490	C	T	0.060543	-0.0534963	0.0114138	2.8e-06	64979	TRUE	reported	igd	0.000337961	21.9671
ukb-b-7864	Vitamin B6	14	22113999	rs34938615	G	A	0.011377	-0.122024	0.0264416	3.9e-06	64979	TRUE	reported	igd	0.000327642	21.2962
ukb-b-7864	Vitamin B6	16	48911591	rs7205927	C	A	0.411922	-0.0257861	0.00553457	3.2e-06	64979	TRUE	reported	igd	0.000333953	21.7065
ukb-b-7864	Vitamin B6	19	54972918	rs3745438	C	T	0.033702	-0.071266	0.0155965	4.9e-06	64979	TRUE	reported	igd	0.000321217	20.8784
ukb-b-7864	Vitamin B6	22	44202370	rs67450584	T	C	0.158007	0.036705	0.00745732	8.6e-07	64979	TRUE	reported	igd	0.000372692	24.2254
ukb-b-7864	Vitamin B6	22	17837908	rs7292147	C	G	0.438222	-0.0258379	0.00550612	2.7e-06	64979	TRUE	reported	igd	0.000338768	22.0196
ukb-b-19390	Vitamin C	3	165589571	rs7626478	A	G	0.720257	0.0279796	0.00610134	4.5e-06	64979	TRUE	reported	igd	0.000323533	21.029
ukb-b-19390	Vitamin C	3	81252851	rs114598078	T	C	0.042309	0.0655782	0.0137636	1.9e-06	64979	TRUE	reported	igd	0.000349245	22.7008
ukb-b-19390	Vitamin C	3	155038283	rs4481190	C	A	0.351041	-0.0306375	0.00574377	9.6e-08	64979	TRUE	reported	igd	0.000437673	28.4511
ukb-b-19390	Vitamin C	10	135260228	rs61868302	T	C	0.060676	-0.0571013	0.0118391	1.4e-06	64979	TRUE	reported	igd	0.000357871	23.2617
ukb-b-19390	Vitamin C	12	26949117	rs17482258	T	C	0.099073	0.042829	0.00926045	3.7e-06	64979	TRUE	reported	igd	0.000329076	21.3894
ukb-b-19390	Vitamin C	12	52340724	rs2018201	G	T	0.026551	-0.0808079	0.0171646	2.5e-06	64979	TRUE	reported	igd	0.000340972	22.1629
ukb-b-19390	Vitamin C	13	66965411	rs9540734	A	G	0.477524	-0.0259285	0.00548469	2.3e-06	64979	TRUE	reported	igd	0.000343818	22.3479
ukb-b-19390	Vitamin C	15	33927389	rs4238567	C	T	0.522046	0.0253068	0.00550812	4.3e-06	64979	TRUE	reported	igd	0.000324753	21.1084
ukb-b-19390	Vitamin C	17	68115897	rs11650824	A	T	0.035071	0.0794787	0.0158822	5.6e-07	64979	TRUE	reported	igd	0.000385247	25.0419
ukb-b-19390	Vitamin C	22	25211229	rs1883993	A	G	0.095419	0.044959	0.00935324	1.5e-06	64979	TRUE	reported	igd	0.000355453	23.1045
ukb-b-18593	Vitamin D	2	35598885	rs4395237	G	T	0.049626	-0.0601061	0.0127619	2.5e-06	64979	TRUE	reported	igd	0.00034126	22.1816
ukb-b-18593	Vitamin D	3	145453826	rs2399949	C	T	0.184585	-0.034239	0.00705966	1.2e-06	64979	TRUE	reported	igd	0.000361863	23.5213
ukb-b-18593	Vitamin D	3	186632942	rs75713989	T	C	0.129857	0.039147	0.00816677	1.6e-06	64979	TRUE	reported	igd	0.000353484	22.9765
ukb-b-18593	Vitamin D	5	76259816	rs57038272	T	C	0.176978	0.0333323	0.00723695	4.1e-06	64979	TRUE	reported	igd	0.000326366	21.2132
ukb-b-18593	Vitamin D	6	69521978	rs582962	A	G	0.684179	-0.0283174	0.00608067	3.2e-06	64979	TRUE	reported	igd	0.000333646	21.6866
ukb-b-18593	Vitamin D	6	709090	rs9328367	T	A	0.510148	0.0261798	0.00561666	3.1e-06	64979	TRUE	reported	igd	0.00033424	21.7252
ukb-b-18593	Vitamin D	7	108727403	rs117693112	A	G	0.04134	0.0682431	0.0144786	2.4e-06	64979	TRUE	reported	igd	0.000341777	22.2152
ukb-b-18593	Vitamin D	7	54674873	rs679830	C	T	0.948622	-0.0601819	0.012755	2.4e-06	64979	TRUE	reported	igd	0.000342491	22.2617
ukb-b-18593	Vitamin D	7	36760624	rs80261862	T	C	0.097814	-0.0448741	0.00926708	1.3e-06	64979	TRUE	reported	igd	0.000360725	23.4473
ukb-b-18593	Vitamin D	9	84986248	rs17301981	C	T	0.088198	-0.0437855	0.00958474	4.9e-06	64979	TRUE	reported	igd	0.000321061	20.8683
ukb-b-18593	Vitamin D	10	44421069	rs74593039	C	G	0.157655	0.0350049	0.00753919	3.4e-06	64979	TRUE	reported	igd	0.000331659	21.5573
ukb-b-18593	Vitamin D	12	103586618	rs61942184	C	G	0.027543	0.0822174	0.0177573	3.7e-06	64979	TRUE	reported	igd	0.000329805	21.4368
ukb-b-18593	Vitamin D	14	103462580	rs35775421	A	G	0.053231	-0.0559707	0.0122186	4.6e-06	64979	TRUE	reported	igd	0.000322824	20.9829
ukb-b-18593	Vitamin D	18	75110848	rs10469075	T	C	0.189076	-0.0324603	0.00701256	3.7e-06	64979	TRUE	reported	igd	0.000329637	21.4259
ukb-b-6888	Vitamin E	1	109514347	rs536912	A	C	0.736049	0.0304596	0.00620091	9e-07	64979	TRUE	reported	igd	0.000371196	24.1282
ukb-b-6888	Vitamin E	1	169521853	rs6033	G	A	0.072493	-0.0516563	0.0105563	9.9e-07	64979	TRUE	reported	igd	0.000368375	23.9447
ukb-b-6888	Vitamin E	7	37364666	rs2723979	G	T	0.583758	-0.0266142	0.00552745	1.5e-06	64979	TRUE	reported	igd	0.000356656	23.1827
ukb-b-6888	Vitamin E	7	9684248	rs979218	C	A	0.098036	-0.0430325	0.00922259	3.1e-06	64979	TRUE	reported	igd	0.000334941	21.7708
ukb-b-6888	Vitamin E	9	37024435	rs79966958	T	C	0.012689	-0.116527	0.024505	2e-06	64979	TRUE	reported	igd	0.000347872	22.6116
ukb-b-6888	Vitamin E	11	13249759	rs12421920	G	A	0.093546	-0.0434479	0.00938496	3.7e-06	64979	TRUE	reported	igd	0.000329728	21.4318
ukb-b-6888	Vitamin E	13	97282672	rs111306778	A	G	0.089621	-0.0479658	0.00957227	5.4e-07	64979	TRUE	reported	igd	0.000386272	25.1085
ukb-b-6888	Vitamin E	14	77596398	rs4903544	T	C	0.30035	-0.0295098	0.0060211	9.5e-07	64979	TRUE	reported	igd	0.000369528	24.0197
ukb-b-6888	Vitamin E	15	92561644	rs12899673	A	G	0.333079	0.0268951	0.00581803	3.8e-06	64979	TRUE	reported	igd	0.00032876	21.3688
ukb-b-6888	Vitamin E	17	14785162	rs35218694	G	A	0.034459	-0.0741637	0.0153104	1.3e-06	64979	TRUE	reported	igd	0.000360977	23.4637
ukb-b-6888	Vitamin E	17	51353081	rs71385328	G	A	0.011307	0.130015	0.0262064	7e-07	64979	TRUE	reported	igd	0.000378647	24.6127
ukb-b-6888	Vitamin E	22	44361713	rs12165526	A	T	0.100636	0.0479017	0.00917775	1.8e-07	64979	TRUE	reported	igd	0.000419058	27.2406
ieu-a-1073	Copper	1	151344741	rs2769264	G	T	0.161	0.313	0.034	2.63e-20	2603	TRUE	reported	igd	0.0315313	84.6832
ieu-a-1073	Copper	1	3691528	rs1175550	G	A	0.2187	0.198	0.032	5.03e-10	2603	TRUE	reported	igd	0.0144949	38.2557
ieu-a-1073	Copper	4	113948790	rs10014072	G	A	0.672	-0.164	0.034	1.13e-06	2603	TRUE	reported	igd	0.00885913	23.2486
ieu-a-1073	Copper	5	84583769	rs12153606	T	G	0.1938	-0.159	0.034	2.5e-06	2603	TRUE	reported	igd	0.00833161	21.8526
ieu-a-1073	Copper	6	66929048	rs3857536	T	C	0.5517	-0.129	0.028	4.08e-06	2603	TRUE	reported	igd	0.00808839	21.2095
ieu-a-1073	Copper	12	76064528	rs12582659	C	T	0.0268	1.262	0.27	2.86e-06	2603	TRUE	reported	igd	0.00832314	21.8302
ieu-a-1077	Selenium	1	202542202	rs4950779	C	T	0.0338	0.673	0.132	3.16e-07	2603	TRUE	reported	igd	0.00988764	25.9746
ieu-a-1077	Selenium	4	63796543	rs10023369	A	G	0.497	-0.144	0.029	4.42e-07	2603	TRUE	reported	igd	0.0093834	24.6374
ieu-a-1077	Selenium	5	78411324	rs7700970	T	C	0.3171	0.265	0.037	7.17e-13	2603	TRUE	reported	igd	0.0193259	51.2572
ieu-a-1077	Selenium	8	26910716	rs11779526	T	A	0.2942	0.153	0.032	1.68e-06	2603	TRUE	reported	igd	0.00870585	22.8428
ieu-a-1077	Selenium	15	63571121	rs7163368	C	T	0.2366	0.158	0.034	4e-06	2603	TRUE	reported	igd	0.00822799	21.5786
ieu-a-1077	Selenium	17	59538794	rs3785832	C	T	0.4036	-0.146	0.031	1.82e-06	2603	TRUE	reported	igd	0.00844935	22.164
ieu-a-1079	Zinc	2	154568757	rs10931753	C	G	0.664	-0.129	0.028	4.94e-06	2603	TRUE	reported	igd	0.00808839	21.2095
ieu-a-1079	Zinc	4	5930033	rs4333127	A	G	0.9026	0.218	0.047	3e-06	2603	TRUE	reported	igd	0.00819725	21.4973
ieu-a-1079	Zinc	7	15630871	rs11763353	G	A	0.166	-0.192	0.039	6.9e-07	2603	TRUE	reported	igd	0.00922516	24.2181
ieu-a-1079	Zinc	8	86268313	rs1532423	G	A	0.6292	-0.178	0.026	6.4e-12	2603	TRUE	reported	igd	0.0176876	46.8338
ieu-a-1079	Zinc	11	80928809	rs11232535	C	T	0.0547	0.325	0.065	6.73e-07	2603	TRUE	reported	igd	0.00951294	24.9808
ieu-a-1079	Zinc	14	65473196	rs7148590	A	G	0.4841	-0.14	0.026	1.37e-07	2603	TRUE	reported	igd	0.011016	28.9718
ieu-a-1079	Zinc	14	86817096	rs10484100	G	A	0.0895	-0.209	0.045	3.3e-06	2603	TRUE	reported	igd	0.00821882	21.5543
ieu-a-1079	Zinc	15	75334184	rs2120019	C	T	0.2078	-0.287	0.033	1.55e-18	2603	TRUE	reported	igd	0.0282372	75.5792
